# Supplementary material for: A Deep-Learning-Computed Cancer Score for the Identification of Human Hepatocellular Carcinoma Area Based on a Six-Colour Multiplex Immunofluorescence Panel
Source: Cells. 2023 Apr 2;12(7):1074. doi: 10.3390/cells12071074 (PMC10093209; doi:10.3390/cells12071074)
Supplement: Supplementary file 1 [file cells-12-01074-s001.zip]

Archive with 1 entries (1 files):
- cells-2272564-supplementary.pdf
